# Supplementary material for: Effect of Household Type on the Prevalence of Climacteric Syndrome among Middle-Aged Men
Source: Healthcare (Basel). 2023 Oct 5;11(19):2684. doi: 10.3390/healthcare11192684 (PMC10572107; doi:10.3390/healthcare11192684)
Supplement: Supplementary file 1 [file healthcare-11-02684-s001.zip]

Archive with 1 entries (1 files):
- healthcare-2624296-supplementary.pdf
